# Supplementary material for: Cryptococcus neoformans can form titan-like cells in vitro in response to multiple signals
Source: PLoS Pathog. 2018 May 18;14(5):e1007007. doi: 10.1371/journal.ppat.1007007 (PMC5959073; doi:10.1371/journal.ppat.1007007)
Supplement: S1 Table — Gene expression changes in titan-like cells isolated in vitro. Titan-like cells were obtained in vitro as described in Material and Methods, and transcriptomic analysis was performed by RNAseq. The table contains the genes that were significantly upregulated (using DESeq2 statistics) at 7 or 18 h of incubation in TCM. P value and fold change are also shown. (XLSX) [file ppat.1007007.s010.xlsx]

## Sheet: 7h ind 1.6
Gen	ratio 7h	ratio 24h	pvalue 7h	pvalue 24h	funtion
CNAG_02500	3.14589	3.57292	9.9727e-13	2.01706e-05	calnexin
CNAG_03454	3.04659	20.7842	1.23674e-08	1.53986e-10	hypothetical protein
CNAG_07784	2.58522	1.78796	6.47981e-13		hypothetical protein
CNAG_01727	2.50002	3.87647	2.19204e-07	1.94543e-07	hsp71-like protein
CNAG_05278	2.30633	4.5714	1.45304e-09		hypothetical protein, variant
CNAG_01137	2.27671	1.54909	3.37865e-05		aconitate hydratase, mitochondrial
CNAG_06150	2.20142	3.22613	1.85601e-05	0.000195662	hsp90-like protein
CNAG_07851	2.1271	2.69223	1.77979e-09	0.000572261	isocitrate dehydrogenase, NAD-dependent
CNAG_05424	2.1036	1.89139	1.08886e-12		hypothetical protein
CNAG_02961	2.10297	1.27761	1.36821e-06		F-type H-transporting ATPase subunit J
CNAG_03899	1.98983	3.76672	8.79795e-06	2.64744e-05	hypoxia up-regulated 1
CNAG_07445	1.96814	2.4473	4.14845e-06	0.00444236	transketolase
CNAG_06746	1.96074	0.682365	0.000186596		histone H2B
CNAG_07319	1.92866	2.93545	8.46561e-09	0.0238719	hypothetical protein
CNAG_05725	1.92648	3.17844	1.43093e-05	0.000361513	ketol-acid reductoisomerase, mitochondrial
CNAG_03920	1.92122	1.88206	6.54906e-10		isocitrate dehydrogenase, NADP-dependent
CNAG_07998	1.91904	1.67805	0.0147035		hypothetical protein
CNAG_06443	1.91301	2.64869	4.27794e-09	0.000639723	glucose-regulated protein
CNAG_04307	1.89158	4.45438	6.38478e-08	0.000361513	urate oxidase
CNAG_03068	1.87749	5.13657	0.00240506	0.000814323	hypothetical protein
CNAG_05653	1.83784	7.80548	2.37465e-05	1.70394e-11	malate synthase A
CNAG_01796	1.81974	1.47419	8.79795e-06		hypothetical protein, variant 1
CNAG_01153	1.80929	0.949739	7.87843e-08		small subunit ribosomal protein S13e
CNAG_01628	1.80868	1.02097	1.6119e-06		small subunit ribosomal protein S20
CNAG_00699	1.79831	12.2234	0.000765801	1.70394e-11	transmembrane receptor
CNAG_04439	1.78973	1.56701	5.46775e-09		V-type proton ATPase subunit B
CNAG_03787	1.77667	1.44006	4.19707e-06		tubulin alpha-1A chain
CNAG_00305	1.76188	3.83502	6.2517e-05	8.72466e-05	chaperone activator
CNAG_03621	1.74925	1.93966	9.41552e-05		peptidyl-prolyl cis-trans isomerase, variant
CNAG_04183	1.74401	1.1077	0.000174793		hypothetical protein
CNAG_00126	1.74341	1.15868	6.82728e-06		2-deoxy-D-gluconate 3-dehydrogenase
CNAG_06377	1.67373	2.62309	1.0647e-06	0.00116592	solute carrier family 25 (mitochondrial phosphate transporter), member 3
CNAG_04715	1.67324	1.99202	0.000147838	0.02027	oligosaccharyltransferase complex subunit alpha (ribophorin I)
CNAG_00655	1.66609	1.32665	0.000486447		large subunit acidic ribosomal protein P1
CNAG_00483	1.66502	2.14036	4.22399e-07	0.0045276	actin
CNAG_05592	1.6628	2.60781	0.000136987	0.00177994	potassium/sodium efflux P-type ATPase, fungal-type
CNAG_06208	1.64535	1.52652	2.82382e-05		heat shock 70kDa protein 4
CNAG_01386	1.64443	2.68863	0.0169374		phosphatidylinositol glycan, class P
CNAG_05847	1.63537	2.6242	0.000302013	0.000470284	thioredoxin reductase
CNAG_04640	1.62835	2.04764	4.24697e-05	0.0451305	ATP-citrate synthase subunit 1
CNAG_05279	1.61647	6.08801	0.0013927		hypothetical protein
CNAG_01464	1.61309	2.22256	1.85601e-05		nitric oxide dioxygenase

## Sheet: ind 7 and_or 24 hr
Supplemental Table 1. Genes induced at 7 and/or 18 h
Gene	ratio 7h	pvalue 7h	ratio 18h	pvalue 18h	function
CNAG_00044	0.585696		2.99661	0.0147354	ribosome assembly protein 1
CNAG_00054	0.562196		2.29703	0.0264498	hypothetical protein
CNAG_00061	1.3016	0.00245849	2.3605	0.0140456	citrate synthase, mitochondrial
CNAG_00093	0.81361		3.13401	0.020035	hypothetical protein
CNAG_00094	0.940749		3.12057	0.0349643	NAD-dependent epimerase/dehydratase
CNAG_00098	0.675166		4.19231	0.000388481	palmitoyl-protein thioesterase
CNAG_00100	1.21596	0.0264083	3.11519	0.000259075	stress-induced-phosphoprotein 1
CNAG_00115	0.440653		2.42347	0.00507265	chlorophyll synthesis pathway protein BchC
CNAG_00126	1.74341	6.82728e-06	1.15868		2-deoxy-D-gluconate 3-dehydrogenase
CNAG_00130	0.583777		2.45922	0.0414468	CAMK/CAMK1/CAMK1-RCK protein kinase
CNAG_00148	1.13539	0.0181898	2.84056	0.00609699	hypothetical protein
CNAG_00180	0.503382		2.80421	0.0150791	ubiquitin carboxyl-terminal hydrolase L3
CNAG_00254	0.629652		3.19674	0.0485414	NADH dehydrogenase
CNAG_00305	1.76188	6.2517e-05	3.83502	8.72466e-05	chaperone activator
CNAG_00308	0.53492		2.44783	0.0137552	gly-X carboxypeptidase
CNAG_00337	0.869014		2.63441	0.00209159	hypothetical protein
CNAG_00363	1.0943	0.00109694	2.11077	0.0302811	two-component system sensor protein
CNAG_00365	0.515899		2.16654	0.026473	lysophospholipid acyltransferase
CNAG_00373	0.327239		2.01013	0.0470311	glucan 1,3-beta-glucosidase
CNAG_00393	0.364692		2.10396	0.0264498	1,4-alpha-glucan-branching enzyme
CNAG_00400	0.817369		4.2171	2.64744e-05	secondary thiamine-phosphate synthase enzyme, variant
CNAG_00402	0.804906		2.14035	0.00955594	translation initiation factor 4G
CNAG_00409	0.955619		2.38069	0.0459821	hypothetical protein
CNAG_00417	0.79289		2.40083	0.0147799	elongation factor 1-gamma
CNAG_00450	1.30397	4.46638e-05	3.50346	0.000668152	3-isopropylmalate dehydrogenase
CNAG_00461	0.904825		2.74776	9.18699e-05	protein kinase C substrate 80K-H
CNAG_00483	1.66502	4.22399e-07	2.14036	0.0045276	actin
CNAG_00485	0.407965		3.36927	0.0488208	hypothetical protein
CNAG_00497	0.560763		2.82516	0.00359686	hypothetical protein
CNAG_00515	1.10072		3.02911	0.0472058	mannitol dehydrogenase
CNAG_00521	0.766601		3.63876	0.0137091	hypothetical protein
CNAG_00522	1.49223	0.000155329	3.96041	0.0200317	C2 domain-containing protein
CNAG_00560	0.690128		2.06839	0.0343373	V-type H-transporting ATPase subunit E
CNAG_00563	0.81352	0.0463686	2.71521	0.0181878	hypothetical protein
CNAG_00583	1.34068	0.0148535	2.53083	0.000700811	hypothetical protein
CNAG_00605	0.973883	0.00421918	3.46695	3.78964e-05	cytoplasmic protein
CNAG_00626	0.919543	0.0231817	2.97849	7.83495e-06	hypothetical protein
CNAG_00638	0.775077		5.13921	0.00150295	GTPase
CNAG_00639	0.239299		1.9924	0.0422218	hypothetical protein
CNAG_00654	1.07188	0.00396375	2.53872	0.02027	sulfiredoxin
CNAG_00655	1.66609	0.000486447	1.32665		large subunit acidic ribosomal protein P1
CNAG_00678	1.32506	0.000396602	2.60621	0.00502463	urease accessory protein UreG
CNAG_00686	0.560009		2.70296	0.0152736	hypothetical protein
CNAG_00689	0.482101		3.2503	0.000567053	beta-1,4-mannosyltransferase
CNAG_00699	1.79831	0.000765801	12.2234	1.70394e-11	transmembrane receptor
CNAG_00702	0.749537		2.22362	0.0442705	hypothetical protein
CNAG_00710	0.845805		3.73498	0.00454376	glutamine synthetase
CNAG_00717	1.2106	0.00112035	2.4034	0.0111271	hypothetical protein
CNAG_00766	0.592113		2.86606	0.0162581	hypothetical protein
CNAG_00790	0.762888		2.47449	0.0144618	PAP2 domain-containing protein
CNAG_00815	1.15269	0.00107925	4.4284	6.34855e-11	MFS transporter, SIT family, siderophore-iron
CNAG_00834	0.196533	0.0174517	3.63641	0.0139868	phosphatidylserine decarboxylase, variant
CNAG_00879	0.947849	0.0172143	2.6031	0.00116717	glutamate dehydrogenase
CNAG_00919	1.41742	4.22399e-07	5.87383	8.80324e-10	carboxypeptidase D
CNAG_00920	0.392594		3.38143	0.00111108	YjeF family protein
CNAG_00921	0.530282		2.52518	0.010296	glutathione transferase
CNAG_00932	0.316466		4.18795	6.54729e-06	hypothetical protein
CNAG_00936	0.918659		2.02453	0.0377908	lipid particle protein
CNAG_00970	1.56237	3.05184e-06	2.76828	0.00123242	phosphatidate cytidylyltransferase
CNAG_00977	0.83082		2.03809	0.0240477	VHS domain-containing protein
CNAG_01007	0.80991		2.47443	0.0343792	C2 domain-containing protein
CNAG_01013	0.7211		2.41331	0.0168941	chromatin binding protein
CNAG_01043	0.545682		2.85751	0.019674	hypothetical protein
CNAG_01097	0.549935		2.67518	0.0293923	short-chain dehydrogenase/reductase SDR
CNAG_01112	0.315623		2.02321	0.0232651	xenobiotic reductase
CNAG_01125	0.952671		2.40904	0.036315	hypothetical protein
CNAG_01137	2.27671	3.37865e-05	1.54909		aconitate hydratase, mitochondrial
CNAG_01153	1.80929	7.87843e-08	0.949739		small subunit ribosomal protein S13e
CNAG_01155	1.26974	6.55614e-05	4.53874	2.40582e-06	glycerol kinase
CNAG_01164	0.928551		2.16161	0.0159803	glutamine-fructose-6-phosphate transaminase (isomerizing)
CNAG_01184	0.469208		2.66147	0.0178558	hypothetical protein
CNAG_01195	0.800832		2.75395	0.00729032	cation-transporting ATPase 13A3/4/5
CNAG_01211	0.701745		2.02559	0.0152736	hypothetical protein
CNAG_01239	1.51692		3.32731	0.0194121	chitin deacetylase
CNAG_01257	0.699829		2.43574	0.00553761	aldo-keto reductase
CNAG_01261	1.1835	0.00534852	3.04435	0.00912244	myosin I binding protein
CNAG_01264	1.01736	0.00454451	3.00344	0.00580099	homoisocitrate dehydrogenase
CNAG_01266	0.569589		1.98961	0.0216289	ATP-dependent protease La
CNAG_01274	1.06582	0.00100315	2.10745	0.0232796	coatomer subunit gamma
CNAG_01275	0.598547		2.17733	0.0115148	hypothetical protein
CNAG_01298	0.753243		2.47539	0.0267259	lysophospholipase NTE1
CNAG_01307	0.878361	0.0126998	3.09674	9.95535e-05	endoplasmic reticulum protein
CNAG_01318	0.649469		2.20883	0.0109226	sodium/hydrogen exchanger 3
CNAG_01331	0.873601	0.00988093	3.88617	3.78964e-05	hypothetical protein
CNAG_01355	0.594958		2.25414	0.0341791	thioredoxin
CNAG_01380	0.457166		2.12705	0.0232225	phosphatidylserine decarboxylase
CNAG_01386	1.64443	0.0169374	2.68863		phosphatidylinositol glycan, class P
CNAG_01412	0.804788		2.2666	0.0136176	phosphatidate phosphatase LPIN
CNAG_01422	0.514475		2.42436	0.0454839	endoplasmic reticulum protein
CNAG_01464	1.61309	1.85601e-05	2.22256		nitric oxide dioxygenase
CNAG_01475	1.0648	0.000438664	1.98864	0.0177963	sphingolipid C9-methyltransferase
CNAG_01492	0.472806		2.67572	0.00102814	hypothetical protein
CNAG_01523	1.34867	2.57002e-05	2.33471	0.00375034	CMGC/MAPK/P38 protein kinase
CNAG_01542	0.848461		2.7064	0.0177963	taurine catabolism dioxygenase TauD
CNAG_01561	0.899551		2.55497	0.0488208	WD-repeat protein
CNAG_01575	0.698369		2.79674	0.00764802	ATP-binding cassette transporter
CNAG_01584	0.893916	0.0292545	3.16175	0.0287386	hydrolase
CNAG_01594	1.08669	0.00956713	2.04398	0.0126024	glycine dehydrogenase
CNAG_01628	1.80868	1.6119e-06	1.02097		small subunit ribosomal protein S20
CNAG_01653	1.01051	0.0143105	3.48167	0.00203249	cytokine inducing-glycoprotein
CNAG_01655	0.619937		2.04036	0.0287386	dynamin GTPase
CNAG_01682	0.935531	0.0129356	2.12447	0.0140456	mitochondrial outer membrane 72K protein
CNAG_01711	0.941863	0.0364907	3.03215	0.00194337	glycerol-3-phosphate O-acyltransferase/dihydroxyacetone phosphate acyltransferase
CNAG_01722	1.02974	0.00381455	3.07063	0.0112697	vacuolar protein sorting-associated protein vps13
CNAG_01727	2.50002	2.19204e-07	3.87647	1.94543e-07	hsp71-like protein
CNAG_01732	0.97023		3.30707	0.00963167	nuclear protein localization protein 4
CNAG_01742	0.686855		2.18026	0.0476951	aquaporin-associated protein
CNAG_01750	0.652286		2.56489	0.00116592	hsp72-like protein
CNAG_01796	1.81974	8.79795e-06	1.47419		hypothetical protein, variant 1
CNAG_01811	0.757756		3.0179	0.000498289	hypothetical protein
CNAG_01824	0.920791		2.62566	0.00710722	transmembrane protein, variant
CNAG_01837	0.58151		2.03923	0.0414468	vacuolar protein sorting-associated protein VPS35
CNAG_01870	0.613863		2.13762	0.0416393	electron transfer flavoprotein beta subunit
CNAG_01892	0.702868		2.48569	0.0119761	hypothetical protein
CNAG_01893	0.456275		2.2975	0.0426276	glutathione S-transferase Gst3
CNAG_01912	0.484646		3.18777	0.0215876	NAD synthetase
CNAG_01925	0.538372		3.97052	0.0261048	hypothetical protein
CNAG_01954	1.22317	0.00855082	9.66844	1.32966e-06	aldo-keto reductase
CNAG_01981	1.31873	0.00119267	2.27872	0.0142092	sulfide:quinone oxidoreductase (459 aa)
CNAG_01988	0.779555		2.11661	0.0182165	bacteriophytochrome histidine kinase, variant
CNAG_02000	0.66133		3.39352	0.0258104	short-chain dehydrogenase
CNAG_02001	0.77673		2.02969	0.0181744	inositol-polyphosphate 5-phosphatase
CNAG_02006	0.510957		2.79897	0.0309418	protein N-terminal amidase
CNAG_02035	0.835177	0.0232603	2.13357	0.0139868	triose-phosphate isomerase
CNAG_02038	0.7397		2.35315	0.00764802	hypothetical protein
CNAG_02047	0.344526		5.41279	0.000814323	hypothetical protein
CNAG_02056	0.575356		3.00987	0.0300569	hypothetical protein
CNAG_02069	0.380685		2.80103	0.0363546	hypothetical protein
CNAG_02079	0.881982		2.71801	0.00130276	cytoplasmic protein
CNAG_02081	0.892688	0.0197284	2.08399	0.01391	mannosyl-oligosaccharide alpha-1,2-mannosidase
CNAG_02118	0.292633		3.33929	0.00027677	hypothetical protein
CNAG_02121	0.506727		3.06168	0.00733392	hypothetical protein
CNAG_02133	0.629445		2.62599	0.000873226	6-phosphogluconolactonase
CNAG_02139	1.42542	0.00534369	3.06357	0.0207922	oxysterol-binding protein
CNAG_02151	0.645594		2.55198	0.00352451	amidohydrolase
CNAG_02164	0.723878		1.98897	0.0492516	hypothetical protein
CNAG_02165	0.810378		2.2567	0.0409619	cytoplasmic protein
CNAG_02207	0.535715		2.36375	0.0338596	hypothetical protein
CNAG_02216	0.711158		2.62153	0.00609699	hypothetical protein
CNAG_02223	0.515124		2.35291	0.00652431	signal sequence binding protein
CNAG_02239	0.534109		1.98821	0.0211532	26S protease regulatory subunit 4
CNAG_02263	0.492844		3.07434	0.0486914	hypothetical protein
CNAG_02264	0.658386		2.93278	0.00017745	AFG1-family ATPase, variant
CNAG_02282	0.895193		3.16773	0.0253753	carboxypeptidase A4
CNAG_02298	0.567942		2.81254	0.0472058	niemann-Pick C1 protein
CNAG_02335	0.633625		3.55184	0.0026898	hypothetical protein
CNAG_02355	0.958602		3.31844	0.0110313	solute carrier family 35 (UDP-xylose/UDP-N-acetylglucosamine transporter), member B4
CNAG_02372	0.682869		2.03433	0.0377908	enoyl reductase
CNAG_02377	1.33799	0.000243481	2.49586	0.00553326	aldehyde dehydrogenase
CNAG_02407	0.61558		2.59461	0.0262906	phospholipase D
CNAG_02418	1.17964	0.0139356	2.29514	0.0231309	asparagine-tRNA ligase
CNAG_02427	0.468272		2.39561	0.0160716	hypothetical protein
CNAG_02440	0.785296		2.20079	0.0281828	cation-transporting ATPase
CNAG_02444	0.581712		3.09558	0.0062131	hypothetical protein
CNAG_02445	0.832826		2.51049	0.0248715	phosphoacetylglucosamine mutase
CNAG_02449	0.869036		2.11843	0.0227044	long-chain fatty acid CoA ligase
CNAG_02500	3.14589	9.9727e-13	3.57292	2.01706e-05	calnexin
CNAG_02544	1.04282	0.0144044	4.00089	0.0244052	DNA repair protein Swi5/Sae3
CNAG_02545	1.4212	1.4575e-06	2.15178	0.0457412	inorganic pyrophosphatase
CNAG_02568	1.1453	0.0263685	3.12021	0.0026898	UBA/TS-N domain-containing protein
CNAG_02577	1.05139	0.00143301	2.03489	0.0104483	oxidoreductase
CNAG_02655	0.919285		2.54367	0.0429142	hypothetical protein
CNAG_02673	0.611596		2.83916	0.0268102	NAD dependent epimerase/dehydratase
CNAG_02683	0.689181		2.41686	0.0137552	hypothetical protein
CNAG_02717	0.619889		2.11496	0.0187279	aryl-alcohol dehydrogenase
CNAG_02748	0.917332	0.00361672	2.24624	0.00557578	UTP-glucose-1-phosphate uridylyltransferase
CNAG_02753	0.797137		2.51874	0.0100189	endoplasmic reticulum protein
CNAG_02768	0.41622		3.37112	0.0137974	hypothetical protein
CNAG_02814	1.03677	0.0133139	3.72402	0.000287224	glycerol-3-phosphate dehydrogenase
CNAG_02815	0.603365		4.25918	0.00121278	glycerol-3-phosphate dehydrogenase
CNAG_02851	0.332215		3.3903	0.000350371	threonine aldolase
CNAG_02855	1.14793	0.00297526	2.04633	0.0249491	oligosaccharyltransferase complex subunit delta (ribophorin II)
CNAG_02877	1.07787	0.0157595	3.6338	0.0424192	hypothetical protein
CNAG_02927	0.926685	0.0340079	2.07467	0.0224511	protein disulfide-isomerase
CNAG_02942	0.394348		3.56555	0.000225756	hypothetical protein
CNAG_02943	1.13383	0.000112056	3.05311	0.0119349	cytoplasmic protein, variant
CNAG_02961	2.10297	1.36821e-06	1.27761		F-type H-transporting ATPase subunit J
CNAG_02977	0.706781		2.14204	0.0460742	metal resistance protein ycf1
CNAG_02989	0.823806		2.55627	0.0419693	PX domain-containing protein
CNAG_02993	0.433925		2.86633	0.0338596	solute carrier family 39 (zinc transporter), member 7
CNAG_02994	0.911849		2.18466	0.00651435	hypothetical protein
CNAG_03026	0.965636	0.0133445	2.1359	0.0469845	N-acetylglucosaminylphosphatidylinositol deacetylase
CNAG_03039	0.28862		2.76312	0.0253753	DNA damage-inducible protein 1
CNAG_03040	0.392482		2.67993	0.0173481	transketolase, variant
CNAG_03046	0.711095		1.97842	0.0348862	hypothetical protein
CNAG_03068	1.87749	0.00240506	5.13657	0.000814323	hypothetical protein
CNAG_03072	1.31099	0.000264652	2.2188	0.00652431	enolase
CNAG_03113	1.075	0.000371862	3.66173	0.00317705	trehalose synthase
CNAG_03114	0.674963		2.80589	0.0181744	hypothetical protein
CNAG_03245	0.575369		2.75451	0.000316725	glucose-6-phosphate dehydrogenase
CNAG_03299	1.19965	0.00113238	2.4418	0.00777646	coatomer beta subunit
CNAG_03345	1.08317	0.00660817	2.63881	0.0146819	hypothetical protein
CNAG_03361	0.42024		2.32397	0.0486914	hypothetical protein
CNAG_03372	0.678401		2.49303	0.0486914	vacuolar protein-sorting protein BRO1
CNAG_03420	0.526112		2.37673	0.00502858	Gly-Xaa carboxypeptidase
CNAG_03454	3.04659	1.23674e-08	20.7842	1.53986e-10	hypothetical protein
CNAG_03517	1.11593	0.00065376	4.28473	2.40021e-06	NADH dehydrogenase
CNAG_03553	1.16584	0.00916954	4.12565	0.000135086	hypothetical protein
CNAG_03554	0.889953	0.0221267	2.12209	0.00595916	coatomer protein complex, subunit alpha (xenin)
CNAG_03563	0.472069		2.89888	0.0451305	aspartate-tRNA(Asn) ligase
CNAG_03565	0.367453		2.23885	0.0409619	plasma-membrane proton-efflux P-type ATPase
CNAG_03572	0.407498		3.18268	0.00118634	opsin 1
CNAG_03588	1.23619	0.0101953	1.97631	0.037351	L-aminoadipate-semialdehyde dehydrogenase
CNAG_03595	0.62871		3.79484	0.000610532	hypothetical protein
CNAG_03596	0.589902		2.03807	0.0238719	2-oxoglutarate dehydrogenase E2 component (dihydrolipoamide succinyltransferase)
CNAG_03621	1.74925	9.41552e-05	1.93966		peptidyl-prolyl cis-trans isomerase, variant
CNAG_03631	0.54799		2.77109	0.000643126	hypothetical protein
CNAG_03639	0.735713		2.72107	0.010296	hypothetical protein
CNAG_03648	0.749801		2.15354	0.0323204	UDP-glucose:glycoprotein glucosyltransferase (1583 aa)
CNAG_03674	0.918904	0.0328989	2.3167	0.0043503	oxoglutarate dehydrogenase (succinyl-transferring), E1 component
CNAG_03684	0.575482		2.06055	0.0261512	ATP-binding cassette, subfamily B (MDR/TAP), member 10
CNAG_03688	0.288076		2.39581	0.0233896	hypothetical protein
CNAG_03705	0.779152	0.0312695	2.98254	0.0161922	hypothetical protein
CNAG_03746	0.560252		2.32322	0.0492516	hypothetical protein
CNAG_03765	0.788617		3.08582	0.00487798	trehalose-phosphatase
CNAG_03769	0.716912		2.9196	2.14971e-05	hexokinase
CNAG_03786	0.667599		2.74952	0.0300569	lysophospholipase
CNAG_03787	1.77667	4.19707e-06	1.44006		tubulin alpha-1A chain
CNAG_03794	0.661269		3.5301	0.0170626	endoplasmic reticulum protein
CNAG_03805	0.677821		2.12282	0.0382275	calcium/proton exchanger
CNAG_03824	0.47901		3.02764	0.0451305	solute carrier family 25 (mitochondrial phosphate transporter), member 3
CNAG_03848	0.737267		2.34277	0.00490901	glutathione transferase
CNAG_03864	0.785448		4.11256	0.00093571	hypothetical protein
CNAG_03874	1.05126	0.0344906	2.17389	0.00745202	oxidoreductase
CNAG_03899	1.98983	8.79795e-06	3.76672	2.64744e-05	hypoxia up-regulated 1
CNAG_03910	0.3872		3.96464	2.18221e-05	D-xylose-proton symporter
CNAG_03916	0.863476	0.036414	2.68458	0.000154196	glucose-6-phosphate isomerase
CNAG_03920	1.92122	6.54906e-10	1.88206		isocitrate dehydrogenase, NADP-dependent
CNAG_03935	0.651893		2.77225	0.00528831	endothelin-converting enzyme
CNAG_03946	0.620996		2.72915	0.0026898	galactokinase
CNAG_03959	0.92385	0.0134255	2.38904	0.00450736	hypothetical protein
CNAG_03967	0.598985		2.20965	0.0359002	F-actin capping protein
CNAG_03973	1.07888	0.00483985	5.44461	1.53986e-10	hydantoinase
CNAG_03974	0.666425		6.00479	9.80325e-10	hypothetical protein
CNAG_03976	0.566752		2.06706	0.0403973	hypothetical protein
CNAG_03983	1.27017	0.000748481	5.0952	8.80324e-10	oxidoreductase
CNAG_03987	0.547521		2.2541	0.0313521	elongation factor 1 alpha-like protein
CNAG_03999	0.483089		2.55365	0.022828	hypothetical protein
CNAG_04009	0.698717		2.28334	0.010243	aminopeptidase 2
CNAG_04014	0.658036		2.0435	0.0274512	26S proteasome regulatory subunit N9
CNAG_04017	0.726233		2.22935	0.00931742	methionine-R-sulfoxide reductase
CNAG_04033	0.575047		2.48209	0.00475298	alpha 1,3-glucosidase
CNAG_04066	0.883208	0.0284128	2.25733	0.00595015	endoribonuclease L-PSP
CNAG_04067	0.7565		3.04123	0.0152736	haloacid dehalogenase, type II
CNAG_04070	0.402838		3.48126	0.00203249	exonuclease
CNAG_04074	1.16395	0.00946873	2.23434	0.0124666	coatomer beta' subunit
CNAG_04078	0.758609		2.10104	0.048322	oligosaccharyltransferase complex subunit gamma
CNAG_04090	1.05828	0.0189736	2.51352	0.0342223	activating transcription factor
CNAG_04099	1.15598	0.011572	3.30901	3.78964e-05	6-phosphogluconate dehydrogenase, decarboxylating
CNAG_04163	1.03878	0.0298065	3.10031	0.0436705	hypothetical protein
CNAG_04183	1.74401	0.000174793	1.1077		hypothetical protein
CNAG_04196	0.623507		2.36145	0.0144618	actin binding protein
CNAG_04197	1.0585	0.018394	2.63016	0.00881922	CMGC/DYRK/YAK protein kinase
CNAG_04200	0.764969		2.64257	0.0382364	C2 domain-containing protein
CNAG_04209	0.616918		5.03696	5.31099e-07	voltage-gated potassium channel protein beta-2 subunit
CNAG_04265	0.419876		2.40466	0.0261048	hypothetical protein
CNAG_04307	1.89158	6.38478e-08	4.45438	0.000361513	urate oxidase
CNAG_04308	0.601069		2.52808	0.0252489	3-hydroxyacyl-CoA dehydrogenase
CNAG_04314	0.906274	0.00495641	2.47489	0.0243219	NAD kinase
CNAG_04316	0.643664		2.10191	0.0240075	NAD kinase
CNAG_04326	0.198919	0.00411396	3.4393	0.00017745	malate dehydrogenase (oxaloacetate-decarboxylating)
CNAG_04327	1.20096	0.00693089	2.25751	0.0043503	hypothetical protein
CNAG_04351	0.295194		2.1862	0.0472058	methylmalonate-semialdehyde dehydrogenase (acylating)
CNAG_04361	1.01053		3.05751	0.0486914	hypothetical protein
CNAG_04386	0.645969		4.47299	0.000287739	hypothetical protein
CNAG_04388	0.650899		3.46975	0.00121278	Fe-Mn family superoxide dismutase
CNAG_04401	0.75861		2.10802	0.0263071	alpha-soluble NSF attachment protein
CNAG_04439	1.78973	5.46775e-09	1.56701		V-type proton ATPase subunit B
CNAG_04443	0.556439		2.73629	0.00768018	hypothetical protein
CNAG_04478	0.787079		2.16821	0.0320312	hypothetical protein
CNAG_04499	0.833266		2.21959	0.007983	clathrin light chain
CNAG_04510	0.565953		2.03574	0.0327338	vacuolar protein-sorting-associated protein 4
CNAG_04524	0.886128		3.03301	0.0128768	zinc metalloprotease
CNAG_04531	0.595087		2.47463	0.00203249	enoyl-CoA hydratase
CNAG_04609	0.995296	0.0199868	2.24009	0.00580099	argonaute
CNAG_04621	0.51107		2.95808	0.00369825	glycogen(starch) synthase
CNAG_04640	1.62835	4.24697e-05	2.04764	0.0451305	ATP-citrate synthase subunit 1
CNAG_04652	0.877932		3.64484	0.000892625	enoyl reductase
CNAG_04657	0.476504		3.94065	0.0030037	short-chain dehydrogenase
CNAG_04676	1.23823	0.00595569	2.09489	0.0264498	6-phosphofructokinase
CNAG_04715	1.67324	0.000147838	1.99202	0.02027	oligosaccharyltransferase complex subunit alpha (ribophorin I)
CNAG_04738	0.948085	0.00848274	2.23556	0.0140456	fimbrin
CNAG_04746	0.49985		3.29159	0.00338519	hypothetical protein
CNAG_04750	0.542786		2.13353	0.0263071	hypothetical protein
CNAG_04753	0.788765		7.28878	3.78415e-05	gluconolactonase
CNAG_04789	0.543122		2.48538	0.0276062	hypothetical protein
CNAG_04803	1.28618	0.00555343	2.73523	0.00787042	protein transporter SEC31
CNAG_04851	1.14555	0.000244853	2.12768	0.00623027	transitional endoplasmic reticulum ATPase
CNAG_04857	0.57345		2.12444	0.00549078	hypothetical protein
CNAG_04879	0.872902	0.0221267	3.42422	2.76372e-05	glycogen debranching enzyme
CNAG_04902	0.451403		2.49574	0.00826051	SEL1 protein
CNAG_04903	0.185399	0.00571515	3.0847	0.0211532	hypothetical protein
CNAG_04904	1.03936	0.00245849	2.33888	0.00557578	clathrin heavy chain
CNAG_04953	0.663156		2.22103	0.0198094	hypothetical protein
CNAG_04984	0.984566		3.39888	0.000814323	pleiotropic drug resistance protein
CNAG_05077	0.69179		3.23762	0.00490901	glycosyl hydrolase
CNAG_05095	0.590037		2.60043	0.0282033	pod-specific dehydrogenase SAC25
CNAG_05136	0.895149	0.0491672	2.05264	0.0442219	cation-transporting ATPase 13A1
CNAG_05138	0.692971		2.89952	0.00777646	glucan 1,3-beta-glucosidase
CNAG_05167	0.312834		2.39862	0.0442705	hypothetical protein
CNAG_05218	0.672935		2.12786	0.0260613	adenylyl cyclase-associated protein
CNAG_05246	0.607358		2.33156	0.0367149	hypothetical protein
CNAG_05251	1.00217	0.00875959	4.33576	2.57139e-06	hypothetical protein
CNAG_05260	0.834021	0.0414289	3.80608	5.19498e-05	glutamate decarboxylase
CNAG_05278	2.30633	1.45304e-09	4.5714		hypothetical protein, variant
CNAG_05279	1.61647	0.0013927	6.08801		hypothetical protein
CNAG_05292	0.521607		2.7198	0.00239841	alpha,alpha-trehalose-phosphate synthase (UDP-forming)
CNAG_05301	0.520785		2.00987	0.0371509	deoxyuridine 5'-triphosphate nucleotidohydrolase
CNAG_05305	0.168713		3.41115	0.043284	hypothetical protein
CNAG_05387	0.947988	0.0218366	7.29309	1.53986e-10	galactose transporter
CNAG_05392	1.57136	7.52092e-05	3.17003	0.00553326	specific RNA polymerase II transcription factor
CNAG_05396	0.548363		2.45365	0.0343792	LRP16 family protein
CNAG_05400	0.866232		2.4021	0.0232796	minor histocompatibility antigen H13
CNAG_05410	0.512467		2.51032	0.00444236	hypothetical protein
CNAG_05424	2.1036	1.08886e-12	1.89139		hypothetical protein
CNAG_05462	0.474497		2.06005	0.0470311	cytochrome b5 reductase
CNAG_05463	0.741208		2.06605	0.0499632	hypothetical protein
CNAG_05480	1.01769	0.00185284	2.55298	0.00254484	hexokinase, variant
CNAG_05486	0.546847		2.13289	0.0330783	hypothetical protein
CNAG_05521	0.364994		2.82046	0.000236272	aldose reductase
CNAG_05522	0.854357	0.0310464	2.86362	0.00454376	hypothetical protein
CNAG_05531	0.554799		2.54013	0.0322848	DNA excision repair protein ERCC-4
CNAG_05540	0.672115		2.12531	0.0231309	urease
CNAG_05590	0.740787		3.42907	0.00126347	hypothetical protein
CNAG_05592	1.6628	0.000136987	2.60781	0.00177994	potassium/sodium efflux P-type ATPase, fungal-type
CNAG_05598	0.581312		2.5091	0.0142565	hypothetical protein
CNAG_05641	0.335042		2.72485	0.0346378	hypothetical protein, variant
CNAG_05652	0.748356		2.31742	0.0232225	cytoplasmic protein
CNAG_05653	1.83784	2.37465e-05	7.80548	1.70394e-11	malate synthase A
CNAG_05665	0.538119		2.30357	0.0474237	hypothetical protein
CNAG_05682	0.276928		2.06676	0.024401	hypothetical protein
CNAG_05725	1.92648	1.43093e-05	3.17844	0.000361513	ketol-acid reductoisomerase, mitochondrial
CNAG_05739	0.538181		3.6262	0.011926	hypothetical protein
CNAG_05742	0.38377		2.13308	0.0281285	hypothetical protein
CNAG_05750	1.38433	4.24697e-05	2.87597	0.000189199	ATP synthase subunit alpha, mitochondrial
CNAG_05847	1.63537	0.000302013	2.6242	0.000470284	thioredoxin reductase
CNAG_05852	1.23896	0.000576919	2.08106	0.0150791	heme oxygenase 2
CNAG_05864	0.823846		2.42942	0.016354	hypothetical protein
CNAG_05878	0.798782		2.99757	0.000639723	hypothetical protein
CNAG_05889	0.335094		3.35092	0.0146819	hypothetical protein
CNAG_05940	0.781807		3.82907	0.000280296	hypothetical protein
CNAG_05993	0.546738		2.89602	0.0179459	transmembrane transporter Liz1p, variant
CNAG_06009	0.824238		2.42382	0.00609699	cyclohydrolase
CNAG_06021	0.760303		2.18524	0.0171542	rab GTPase activator
CNAG_06026	0.518048		2.76128	0.0137552	aspartate aminotransferase
CNAG_06036	0.623774		2.05043	0.0293923	hypothetical protein
CNAG_06064	0.98368	0.00346033	3.39003	0.0225103	hypothetical protein
CNAG_06065	0.886216	0.0364645	2.92286	0.00553326	inositol polyphosphate-5-phosphatase F, variant
CNAG_06098	0.872362	0.0210235	2.43546	0.00640332	glucosamine-6-phosphate deaminase
CNAG_06103	0.853806		1.98084	0.0202536	RNA binding protein
CNAG_06106	0.426135		2.86327	0.00255656	chaperone regulator
CNAG_06150	2.20142	1.85601e-05	3.22613	0.000195662	hsp90-like protein
CNAG_06170	0.972816		3.07591	0.00526799	S-formylglutathione hydrolase
CNAG_06190	0.735525		2.92408	0.0112697	N-acetylglucosamine-6-phosphate deacetylase
CNAG_06208	1.64535	2.82382e-05	1.52652		heat shock 70kDa protein 4
CNAG_06216	0.561797		2.58983	0.00881922	hypothetical protein
CNAG_06238	0.380357		3.20521	0.00142451	glutathione S-transferase
CNAG_06259	0.612719		2.93583	0.0416393	MFS transporter, SP family, general alpha glucoside
CNAG_06282	0.821778		2.38933	0.00317705	WD-repeat protein 48
CNAG_06313	1.18713	0.000397263	2.65225	0.000187244	phosphoglucomutase
CNAG_06371	1.03287		3.81223	0.00016187	guanine deaminase
CNAG_06372	0.365978		3.44541	0.00027677	hypothetical protein
CNAG_06374	1.42061	0.00186017	3.25801	0.00184942	malate dehydrogenase (oxaloacetate-decarboxylating)(NADP )
CNAG_06376	0.579705		2.15808	0.0375672	vacuolar membrane protein
CNAG_06377	1.67373	1.0647e-06	2.62309	0.00116592	solute carrier family 25 (mitochondrial phosphate transporter), member 3
CNAG_06381	0.953074	0.0432641	2.64117	0.0237614	hypothetical protein
CNAG_06399	0.651782		2.34636	0.0347478	SH3 domain-containing protein
CNAG_06409	1.02614	0.00921834	2.96117	0.0202368	hypothetical protein
CNAG_06432	0.502659		3.01704	0.00745202	acetate kinase
CNAG_06441	0.646869		1.99402	0.0382275	isoleucine-tRNA ligase
CNAG_06443	1.91301	4.27794e-09	2.64869	0.000639723	glucose-regulated protein
CNAG_06459	0.461293		2.51492	0.00298031	vacuolar membrane protein
CNAG_06475	1.10166		1.99053	0.0443412	hypothetical protein
CNAG_06511	0.456246		2.56573	0.0117841	hypothetical protein
CNAG_06516	0.526841		2.39673	0.0338007	hypothetical protein
CNAG_06533	0.76247		2.45577	0.0182091	ATP-dependent permease
CNAG_06564	0.89033		2.0071	0.0488208	clathrin-coated vesicle protein
CNAG_06566	1.0298	0.0144044	3.001	0.00444236	hypothetical protein
CNAG_06600	0.699048		2.12385	0.0425677	vesicle-fusing ATPase
CNAG_06638	0.724622		2.46335	0.0027852	malate dehydrogenase (oxaloacetate-decarboxylating)
CNAG_06646	1.12885	0.000266749	2.0905	0.0211532	protein YOP1
CNAG_06659	0.728638		6.20934	2.40582e-06	hexosaminidase
CNAG_06746	1.96074	0.000186596	0.682365		histone H2B
CNAG_06770	0.756564		1.98045	0.022828	fructose-bisphosphate aldolase 1
CNAG_06773	1.18181	0.0285612	2.76535	0.00549882	protein transporter SEC24
CNAG_06791	0.418426		3.29059	0.00764802	hypothetical protein
CNAG_06806	0.730839		2.18236	0.0243219	electron transfer flavoprotein alpha subunit
CNAG_06817	0.716762		2.89812	0.00997732	NCS2 family nucleobase:cation symporter-2 (618 aa)
CNAG_06868	0.44889		3.21204	0.0328585	phosphopyruvate hydratase
CNAG_06880	0.617548		2.08499	0.0425677	mitochondrial protein
CNAG_06881	0.496718		2.05772	0.0248715	SBDS family rRNA metabolism protein
CNAG_06900	1.07614	0.0118249	2.43327	0.0068947	2,3-bisphosphoglycerate-independent phosphoglycerate mutase
CNAG_06905	0.452987		2.85675	0.00580099	cytoplasmic protein
CNAG_06922	1.07851		3.18485	0.00862996	anon-23da protein
CNAG_06923	0.840662		3.01199	0.00016187	phosphoketolase
CNAG_06967	0.858751	0.0358311	2.06069	0.00710722	phytase
CNAG_06993	0.612698		2.08662	0.0263071	hypothetical protein
CNAG_07004	0.893822	0.0178188	2.07124	0.0107317	dihydrolipoyl dehydrogenase
CNAG_07032	0.798287	0.0413341	2.01168	0.0492516	peroxiredoxin 5, atypical 2-Cys peroxiredoxin
CNAG_07164	0.909816		3.01491	0.00144343	hypothetical protein, variant
CNAG_07317	0.62226		3.26626	0.00832315	hypothetical protein, variant
CNAG_07318	0.718842		2.14107	0.024401	AP-1 complex subunit gamma-1
CNAG_07319	1.92866	8.46561e-09	2.93545	0.0238719	hypothetical protein
CNAG_07347	0.654882		4.57575	6.85435e-06	heat shock protein
CNAG_07363	1.03921	0.00338681	2.78421	0.00203249	isocitrate dehydrogenase, NAD-dependent
CNAG_07445	1.96814	4.14845e-06	2.4473	0.00444236	transketolase
CNAG_07520	0.752459		2.50402	0.0482905	endopeptidase, variant 2
CNAG_07533	1.06754	0.0052398	3.32405	0.00352451	hypothetical protein
CNAG_07557	0.899861	0.0336731	2.77497	0.027596	ATP-binding cassette transporter
CNAG_07558	0.36065		3.27903	0.00123242	hypothetical protein
CNAG_07561	0.499676		2.3102	0.00893899	6-phosphogluconate dehydrogenase, decarboxylating 1
CNAG_07629	0.801696		2.82515	0.0159079	endopolyphosphatase
CNAG_07718	1.09826		2.41025	0.0348641	multidomain RhoGEF
CNAG_07765	0.285657		3.23492	0.00955594	hypothetical protein
CNAG_07771	1.04443	0.00619652	2.6506	0.000807351	peptidase
CNAG_07775	0.567292		5.72874	0.000404552	hypothetical protein
CNAG_07784	2.58522	6.47981e-13	1.78796		hypothetical protein
CNAG_07802	0.55019		8.24682	8.80324e-10	class III aminotransferase
CNAG_07808	1.28134	0.000669695	4.10894	6.15751e-07	alanine-glyoxylate transaminase/serine-glyoxylate transaminase/serine-pyruvate transaminase
CNAG_07851	2.1271	1.77979e-09	2.69223	0.000572261	isocitrate dehydrogenase, NAD-dependent
CNAG_07998	1.91904	0.0147035	1.67805		hypothetical protein
