# Supplementary material for: Cryptococcus neoformans can form titan-like cells in vitro in response to multiple signals
Source: PLoS Pathog. 2018 May 18;14(5):e1007007. doi: 10.1371/journal.ppat.1007007 (PMC5959073; doi:10.1371/journal.ppat.1007007)
Supplement: S2 Table — Same as S1 Table, but repressed genes (p<0.05) are listed. (XLSX) [file ppat.1007007.s011.xlsx]

## Sheet: 7h ind 1.6
Gen	ratio 7h	ratio 24h	pvalue 7h	pvalue 24h	funtion
CNAG_02500	3.14589	3.57292	9.9727e-13	2.01706e-05	calnexin
CNAG_03454	3.04659	20.7842	1.23674e-08	1.53986e-10	hypothetical protein
CNAG_07784	2.58522	1.78796	6.47981e-13		hypothetical protein
CNAG_01727	2.50002	3.87647	2.19204e-07	1.94543e-07	hsp71-like protein
CNAG_05278	2.30633	4.5714	1.45304e-09		hypothetical protein, variant
CNAG_01137	2.27671	1.54909	3.37865e-05		aconitate hydratase, mitochondrial
CNAG_06150	2.20142	3.22613	1.85601e-05	0.000195662	hsp90-like protein
CNAG_07851	2.1271	2.69223	1.77979e-09	0.000572261	isocitrate dehydrogenase, NAD-dependent
CNAG_05424	2.1036	1.89139	1.08886e-12		hypothetical protein
CNAG_02961	2.10297	1.27761	1.36821e-06		F-type H-transporting ATPase subunit J
CNAG_03899	1.98983	3.76672	8.79795e-06	2.64744e-05	hypoxia up-regulated 1
CNAG_07445	1.96814	2.4473	4.14845e-06	0.00444236	transketolase
CNAG_06746	1.96074	0.682365	0.000186596		histone H2B
CNAG_07319	1.92866	2.93545	8.46561e-09	0.0238719	hypothetical protein
CNAG_05725	1.92648	3.17844	1.43093e-05	0.000361513	ketol-acid reductoisomerase, mitochondrial
CNAG_03920	1.92122	1.88206	6.54906e-10		isocitrate dehydrogenase, NADP-dependent
CNAG_07998	1.91904	1.67805	0.0147035		hypothetical protein
CNAG_06443	1.91301	2.64869	4.27794e-09	0.000639723	glucose-regulated protein
CNAG_04307	1.89158	4.45438	6.38478e-08	0.000361513	urate oxidase
CNAG_03068	1.87749	5.13657	0.00240506	0.000814323	hypothetical protein
CNAG_05653	1.83784	7.80548	2.37465e-05	1.70394e-11	malate synthase A
CNAG_01796	1.81974	1.47419	8.79795e-06		hypothetical protein, variant 1
CNAG_01153	1.80929	0.949739	7.87843e-08		small subunit ribosomal protein S13e
CNAG_01628	1.80868	1.02097	1.6119e-06		small subunit ribosomal protein S20
CNAG_00699	1.79831	12.2234	0.000765801	1.70394e-11	transmembrane receptor
CNAG_04439	1.78973	1.56701	5.46775e-09		V-type proton ATPase subunit B
CNAG_03787	1.77667	1.44006	4.19707e-06		tubulin alpha-1A chain
CNAG_00305	1.76188	3.83502	6.2517e-05	8.72466e-05	chaperone activator
CNAG_03621	1.74925	1.93966	9.41552e-05		peptidyl-prolyl cis-trans isomerase, variant
CNAG_04183	1.74401	1.1077	0.000174793		hypothetical protein
CNAG_00126	1.74341	1.15868	6.82728e-06		2-deoxy-D-gluconate 3-dehydrogenase
CNAG_06377	1.67373	2.62309	1.0647e-06	0.00116592	solute carrier family 25 (mitochondrial phosphate transporter), member 3
CNAG_04715	1.67324	1.99202	0.000147838	0.02027	oligosaccharyltransferase complex subunit alpha (ribophorin I)
CNAG_00655	1.66609	1.32665	0.000486447		large subunit acidic ribosomal protein P1
CNAG_00483	1.66502	2.14036	4.22399e-07	0.0045276	actin
CNAG_05592	1.6628	2.60781	0.000136987	0.00177994	potassium/sodium efflux P-type ATPase, fungal-type
CNAG_06208	1.64535	1.52652	2.82382e-05		heat shock 70kDa protein 4
CNAG_01386	1.64443	2.68863	0.0169374		phosphatidylinositol glycan, class P
CNAG_05847	1.63537	2.6242	0.000302013	0.000470284	thioredoxin reductase
CNAG_04640	1.62835	2.04764	4.24697e-05	0.0451305	ATP-citrate synthase subunit 1
CNAG_05279	1.61647	6.08801	0.0013927		hypothetical protein
CNAG_01464	1.61309	2.22256	1.85601e-05		nitric oxide dioxygenase

## Sheet: Repressed at 7 and_or 24h
Supplemental Table 2. Genes repressed at 7 and/or 18 h
Gen	ratio 7h	pvalue 7h	ratio 18 h	pvalue 18 h	function
CNAG_00022	0.134597	0.0479487	0.41945		cytochrome c heme-lyase
CNAG_00036	0.232887	0.0481253	1.47308		Sec14 cytosolic factor
CNAG_00059	0.243428		0.27258	0.0253816	hypothetical protein
CNAG_00080	0.194063		0.160729	0.0333895	hypothetical protein
CNAG_00120	0.0904428	0.0479487	1.17888		hypothetical protein
CNAG_00124	0.293382		0.221095	0.00764802	hypothetical protein
CNAG_00128	0.12437	0.000546858	0.386311	0.0110313	hypothetical protein
CNAG_00141	0.221502		0.438448	0.0264498	monooxygenase
CNAG_00142	0.257131	0.0245129	0.535247		hypothetical protein
CNAG_00191	0.245588		0.295097	0.000431669	etoposide-induced protein
CNAG_00247	0.111396	2.07799e-08	0.472578		alpha-aminoadipic semialdehyde synthase (LYS9)
CNAG_00258	0.187848	0.0129356	0.920351		hypothetical protein
CNAG_00259	0.228157	0.0320145	0.466079		bud site selection protein
CNAG_00262	0.165149		0.0513888	2.14461e-07	hypothetical protein, variant
CNAG_00265	0.220686	0.0134255	0.463803		isopentenyl-diphosphate delta-isomerase
CNAG_00302	0.526636		0.458517	0.0323233	hypothetical protein
CNAG_00304	0.235551		0.370288	0.0177464	hypothetical protein
CNAG_00321	0.225785		0.177568	0.00116717	dRaptor
CNAG_00343	0.10592	0.0132077	0.865175		hypothetical protein
CNAG_00355	0.210532	0.0455767	0.863204		hypothetical protein
CNAG_00378	0.0815295	0.0237281	0.22057	0.00768018	hypothetical protein
CNAG_00408	0.168002	0.0286201	0.783998		serine/threonine-protein phosphatase PP-X isozyme 1
CNAG_00423	0.105413	0.000422244	0.317042	0.0110082	kinetochore protein Spc24, fungi type
CNAG_00425	0	0.0306214	0.209297		hypothetical protein
CNAG_00434	0.216114	0.0401225	0.903772		arginine N-methyltransferase 2
CNAG_00442	0.397552		0.318391	0.00128724	cyclin PCL1, PCL2, PCL9-like
CNAG_00446	0	0.0284128	0.0555542	0.0226655	hypothetical protein
CNAG_00460	0.294091		0.319624	0.0232796	hypothetical protein
CNAG_00462	0.157626		0.305218	0.0061186	electron-transferring-flavoprotein dehydrogenase
CNAG_00481	0.0522868		0	0.0275535	hypothetical protein
CNAG_00503	0.225316	0.0267461	0.757905		hypothetical protein
CNAG_00513	0.130922	0.00300304	0.492292		nucleolar protein 53
CNAG_00536	0.502936		0.434682	0.0388673	hypothetical protein
CNAG_00585	0.0982594	2.46711e-06	0.483967		hypothetical protein
CNAG_00591	0.419199		0.151356	0.0359002	hypothetical protein
CNAG_00597	0.169929	0.00182956	0.737894		amino acid transporter, variant
CNAG_00598	0.105121	0.038557	0.483079		nicotinamide mononucleotide permease
CNAG_00602	0.166041	0.0238064	0.907496		translation initiation factor 3 subunit I
CNAG_00607	0.11713	0.000266749	0.377081		hypothetical protein
CNAG_00652	0.19818	0.0281378	0.586203		hypothetical protein, variant 1
CNAG_00675	0.138308	0.000432654	0.461257		carnitine/acyl carnitine carrier, variant
CNAG_00680	0.142117	0.00036278	0.435019	0.0068947	kinetochore protein Nuf2, variant
CNAG_00681	0.207547	0.00668052	0.620975		condensin complex subunit 3, variant
CNAG_00690	0.181587	0.0101953	1.05734		hypothetical protein
CNAG_00701	0.226529	0.0158954	0.795796		hypothetical protein
CNAG_00714	0.140967	0.00261548	0.71272		hypothetical protein
CNAG_00720	0.224546		0.360446	0.0460742	DNA repair protein RAD51
CNAG_00726	0		0	0.033883	hypothetical protein
CNAG_00735	0.140307	0.0149637	0.179023		aldehyde dehydrogenase family 7 member A1
CNAG_00759	0.264478		0.130312	0.0370187	hypothetical protein
CNAG_00770	0.220672	0.0133139	0.558951		DNA mismatch repair protein MSH2
CNAG_00783	0.227322	0.0287508	0.830409		hypothetical protein
CNAG_00791	0.352974		0.439563	0.0226346	hypothetical protein
CNAG_00818	0.270043		0.38118	0.0355176	hypothetical protein
CNAG_00820	0.243637		0.164178	0.00526799	prephenate dehydratase
CNAG_00834	0.196533	0.0174517	3.63641	0.0139868	phosphatidylserine decarboxylase, variant
CNAG_00846	0.0144272	0.000424644	0.611233		hypothetical protein
CNAG_00883	0.326975		0.362111	0.0224913	transcription factor
CNAG_00889	0.184878		0.0393298	0.000470284	hypothetical protein
CNAG_00896	0.146881	0.0137	0.680572		transcription factor
CNAG_00898	0.0828502		0	0.00490901	multidrug efflux pump
CNAG_00903	0.303099		0.365798	0.0362174	hypothetical protein, variant 1
CNAG_00904	0.0880243		0.0316534	0.00745202	aflatoxin efflux pump AFLT
CNAG_00939	0	0.0379692	0.147436		glucan 1,3-beta-glucosidase
CNAG_00979	0.0943191		0.42095	0.0179459	solute carrier family 31 (copper transporter), member 1, variant 2
CNAG_00987	0.0990791	0.0101953	1.45032		prefoldin subunit
CNAG_00991	0.13784	0.00237459	0.665202		flap endonuclease 1
CNAG_01002	0.124458	0.00942554	0.514376		hypothetical protein
CNAG_01034	0.0312812		0.273354	0.0479858	hypothetical protein
CNAG_01040	0.215046		0.0580939	5.26676e-07	carboxypeptidase D
CNAG_01070	0.0407382	0.0431064	0.134455	0.0124145	class II aldolase/adducin family protein
CNAG_01072	0.252574		0.180187	0.038574	amidase
CNAG_01075	0		0	0.0142644	methylmalonate-semialdehyde dehydrogenase (acylating)
CNAG_01076	0.0638433		0.0209812	0.0111976	4-aminobutyrate aminotransferase
CNAG_01081	0.185602	0.0169374	0.819455		hypothetical protein
CNAG_01090	0.219565	0.0264083	0.877446		alpha/beta hydrolase fold protein
CNAG_01093	0.161739	0.00706774	0.935041		hypothetical protein
CNAG_01101	0.228196	0.00706774	0.461379	0.02631	hypothetical protein
CNAG_01104	0.17023	0.00073495	0.538656		ribosomal RNA-processing protein 8
CNAG_01118	0.0622929	0.00100315	0.160081	0.0424192	AAT family amino acid transporter
CNAG_01124	0.230176		0.350866	0.049724	hypothetical protein
CNAG_01136	0.214856	0.0284128	0.726686		hypothetical protein
CNAG_01144	0.267465	0.0414289	0.848293		replication factor A1
CNAG_01145	0.139873	0.00297526	0.388844		hypothetical protein
CNAG_01194	0	0.0139356	0.263479		hypothetical protein
CNAG_01203	0.16738	0.0482669	0.688936		dual specificity phosphatase 12
CNAG_01207	0.178476	0.00811724	0.65045		hypothetical protein
CNAG_01231	0.129413	0.00119734	0.344953	0.0182091	agmatinase
CNAG_01236	0.23367	0.0436749	0.932225		rRNA-processing protein EBP2
CNAG_01244	0.157007		0.280396	0.0293923	hypothetical protein, variant
CNAG_01268	0.106803		0.110643	0.0231309	hypothetical protein
CNAG_01283	0.208978	0.00245849	0.551601		hypothetical protein
CNAG_01287	0.361994		0.462131	0.0215401	NADH-ubiquinone oxidoreductase 51 kDa subunit, mitochondrial
CNAG_01319	0.208078	0.0358311	0.801825		hypothetical protein
CNAG_01348	0.234731	0.0341827	1.65831		cyanate hydratase, variant
CNAG_01350	0.177567	0.00338681	1.98033		hypothetical protein
CNAG_01430	0.115721	0.00283357	0.55799		hypothetical protein
CNAG_01431	0.131737	0.00976604	0.699789		hypothetical protein
CNAG_01443	0.13508		0.258844	0.01389	hypothetical protein
CNAG_01461	0.106814	0.0431064	0.679502		sodium/bile acid cotransporter 7-B/bile acid cotransporter 7-B
CNAG_01468	0.171508		0.312357	0.0488208	hypothetical protein
CNAG_01473	0.189183		0.217312	0.0150782	hypothetical protein
CNAG_01474	0.271209		0.186336	0.00354067	hypothetical protein
CNAG_01493	0.201632	0.0160465	0.5446		hypothetical protein
CNAG_01534	0.140205	0.0199868	1.69291		hypothetical protein
CNAG_01545	0.198076		0.325985	0.0331872	hypothetical protein, variant
CNAG_01549	0.216532	0.0186299	0.817284		splicing factor 3A subunit 3
CNAG_01550	0.0825245	0.00060514	0.54292		pre-rRNA-processing protein TSR3
CNAG_01552	0.343153		0.317592	0.000184701	blocked early in transport 1
CNAG_01555	0.117173	0.0105323	0.542765		hypothetical protein
CNAG_01562	0.985405	0.0402559	0.262237	0.0044393	hypothetical protein
CNAG_01566	0.146316	0.0021325	0.353782	0.00359626	gamma-tubulin complex component 3
CNAG_01570	0.117162		0.117681	0.0468916	hypothetical protein
CNAG_01573	0.265362		0.471489	0.0349877	hypothetical protein
CNAG_01595	0.226739		0.306278	0.00609699	hypothetical protein
CNAG_01596	0.421528		0.285519	0.0416393	hypothetical protein
CNAG_01687	0.183195	0.0212406	0.584596		Atypical/RIO/RIO2 protein kinase
CNAG_01714	0.170392		0.170757	0.0472058	sulfonate dioxygenase
CNAG_01715	0.247332	0.0123952	0.651828		ribosome biogenesis protein BMS1
CNAG_01730	0.431118		0.436351	0.0331872	STE/STE7/MEK1 protein kinase
CNAG_01735	0.100116	0.000515303	0.483154	0.00928841	hypothetical protein
CNAG_01758	0.0651219	0.0339854	0.557443		polygalacturonase
CNAG_01768	0.20188	0.0345845	0.623459		hypothetical protein
CNAG_01806	0.0252613	0.0413398	0	0.00185422	hypothetical protein
CNAG_01812	0.161554	0.0481253	0.366089		large subunit ribosomal protein L24e
CNAG_01846	0.326779		0.280924	0.0207922	flavoprotein
CNAG_01851	0	0.022739	0.229106		hypothetical protein
CNAG_01862	0.286596		0.193298	0.0469845	hexose transporter
CNAG_01883	0.104481		0.283401	0.0486914	hypothetical protein
CNAG_01916	0.273177	0.0481674	0.629336		DNA mismatch repair protein MSH6
CNAG_01917	0.351563		0.309133	0.0243915	ribonuclease P protein subunit POP4
CNAG_01959	0.231898	0.0131165	0.432504	0.00663881	condensin complex subunit 1
CNAG_01965	0.196554		0.0499051	0.0310841	hypothetical protein
CNAG_01975	0.164644	0.000264652	0.447072		helicase
CNAG_01977	0.160929		0.0730287	0.0488208	hypothetical protein
CNAG_01983	0.28835		0.268418	4.71375e-06	cAMP-independent regulatory protein
CNAG_01992	0.135395	0.0446801	0.263369		hypothetical protein
CNAG_01993	0.0631953	0.01557	0.0999483	2.40021e-06	hypothetical protein
CNAG_01994	0.223989		0.237206	0.0206444	hypothetical protein
CNAG_02031	0.13098		0.112539	0.0363976	hypothetical protein
CNAG_02049	0.091106		0.160019	0.0211532	proline dehydrogenase
CNAG_02055	0.159425	0.0169466	1.04963		hypothetical protein
CNAG_02059	0.208141	0.011572	0.604003		CCR4-NOT complex subunit CAF16
CNAG_02066	0.427496		0.128274	0.0010628	hypothetical protein
CNAG_02093	0.397024		0.39444	0.00654307	hypothetical protein
CNAG_02137	0.25007	0.0354659	0.960737		hypothetical protein
CNAG_02141	0.150677	0.0315839	0.539602		hypothetical protein
CNAG_02146	0.0912699		0	0.0412406	hypothetical protein
CNAG_02156	0.214992	0.0371868	0.594018		hypothetical protein
CNAG_02192	0.180761		0.142964	0.0238664	hypothetical protein
CNAG_02193	0.158726	0.0246982	0.506978		kinetochore protein Spc25, fungi type
CNAG_02195	0.0845312	0.000295189	0.307477	0.0039041	origin recognition complex subunit 1
CNAG_02217	0.162447		0.316185	0.00549882	chitin synthase
CNAG_02225	0.148267	0.0108604	0.585859		glucan 1,3-beta-glucosidase
CNAG_02226	0.113832	0.000792623	0.70162		hypothetical protein
CNAG_02235	0.333222		0.258615	0.0477717	hypothetical protein
CNAG_02254	0.142881	0.0402559	0.743869		quinate permease
CNAG_02260	0.208468	0.0242283	0.667283		protein FAM50
CNAG_02293	0.219351		0.438764	0.0403973	hypothetical protein, variant
CNAG_02310	0.21784	0.0262905	1.01133		casein kinase II subunit beta
CNAG_02321	0.0948733	0.0344147	0.142247	0.0179003	hypothetical protein
CNAG_02333	0.273569		0.327228	0.00443211	hypothetical protein
CNAG_02362	0.206987	0.0235317	2.34223		hypothetical protein
CNAG_02365	0.0239765	0.0354659	0.524889		amidase
CNAG_02378	0.191145	0.0225446	0.55447		H/ACA ribonucleoprotein complex subunit 2
CNAG_02384	0.127791	0.0221013	0.44369		hypothetical protein
CNAG_02406	0.146517	0.00297526	0.834159		cell division control protein 45
CNAG_02412	0.19958		0.341519	0.00962133	rRNA-processing protein CGR1
CNAG_02471	0.472305		0.397476	0.0264498	hypothetical protein
CNAG_02491	0.142645	0.0344147	0.215484	0.00244551	nuclear protein
CNAG_02493	0.0382035	0.0108742	1.08109		hypothetical protein
CNAG_02502	0.256788		0.295027	0.0242644	ATP-dependent RNA helicase DBP3
CNAG_02526	0	0.000405609	0.0667923	0.0128265	hypothetical protein
CNAG_02532	0.272125		0.393118	0.0365649	D-amino-acid oxidase
CNAG_02548	0.294241		0.188496	0.0268154	cobalamin synthesis protein, variant
CNAG_02565	0.28391		0.387052	0.0412372	homoaconitase, mitochondrial
CNAG_02578	0.180211	0.00688261	0.590951		thyroid hormone receptor interactor 13
CNAG_02583	0.189	0.0178181	0.691827		tRNA (guanine10-N2)-methyltransferase
CNAG_02591	0.17257	0.0118249	1.96499		hypothetical protein
CNAG_02595	0.0773951	0.0271326	0.15227	0.0147354	hypothetical protein, variant
CNAG_02599	0.262981		0.0281681	0.0495845	2,4-dihydroxyhept-2-ene-1,7-dioic acid aldolase
CNAG_02609	0.402619		0.435671	0.0411615	3-demethylubiquinone-9 3-O-methyltransferase
CNAG_02656	0.186681	0.0340551	0.606237		translation machinery-associated protein 20
CNAG_02664	0.181324	0.00128945	0.529458		D-lactate dehydrogenase
CNAG_02672	0.176806	0.0252866	0.519017		nonsense-mediated mRNA decay protein 3
CNAG_02681	0.208292	0.0320145	0.914321		phytase
CNAG_02691	0.154808	0.0446801	0.228726	0.00537657	hypothetical protein
CNAG_02695	0.199376	0.0189782	0.904551		hypothetical protein
CNAG_02733	0.276694		0	0.0068947	monosaccharide transporter
CNAG_02751	0.166042	0.0141421	1.8846		short-chain dehydrogenase
CNAG_02760	0.263363	0.0453197	1.3968		hypothetical protein
CNAG_02772	0.124918	0.0390641	0.763697		hypothetical protein
CNAG_02777	0.414893		0.460781	0.0140456	phosphate
CNAG_02784	0.145211	0.0393805	0.715534		methyltransferase
CNAG_02792	0.101244	0.00942554	1.27955		mitochondrial chaperone BCS1
CNAG_02800	0.289754		0.455611	0.0391541	hypothetical protein
CNAG_02805	0	0.0199868	0.565359		carbonic anhydrase
CNAG_02849	0.019879	3.53987e-05	0.0231157		glutathione transferase
CNAG_02864	0.0500327	6.22627e-11	0.996684		hypothetical protein
CNAG_02865	0.172914		0.0977279	0.0363976	hypothetical protein
CNAG_02884	0.161165	0.0280413	0.692194		DNA replication complex GINS protein PSF2
CNAG_02898	0.111069	0.00162417	0.783834		RNA-binding protein 8A
CNAG_02956	0.153535	0.00417128	0.81599		transcription factor IWS1
CNAG_02963	0.135994	0.0260498	0.416995		anaphase-promoting complex subunit 8
CNAG_02984	0	0.0358311	0		sarcosine oxidase
CNAG_02997	0.233073	0.0284128	0.602277		protein STU1
CNAG_03007	0.0970333	0.00251022	0.30745	0.00802181	hypothetical protein
CNAG_03011	0.210563		0.246625	0.0347973	glycerate-and formate-dehydrogenase
CNAG_03012	0.155299	0.0118388	0.137619	4.71375e-06	hypothetical protein
CNAG_03044	0.151805	0.00810496	0.30746	0.00707287	hypothetical protein, variant
CNAG_03055	0.265125		0.316834	0.00866399	bud site selection protein 20
CNAG_03076	0.175097		0.311216	0.0391142	hypothetical protein
CNAG_03081	0.197753	0.0258742	1.27549		ATP-dependent RNA helicase MRH4, mitochondrial
CNAG_03090	0.146336		0.169002	0.0416393	hypothetical protein
CNAG_03096	0.204608	0.0158331	1.14247		UDP-glucose 4-epimerase
CNAG_03123	0.396636		0.371309	0.0456688	hypothetical protein
CNAG_03124	0.171099	0.0174139	0.710374		periodic tryptophan protein 2
CNAG_03132	0.0737682		0.0701403	0.0233313	hypothetical protein
CNAG_03148	0.225279	0.0245076	0.486938	0.0461729	nuclear condensin complex protein
CNAG_03164	0		0	0.0238719	hypothetical protein
CNAG_03167	0.135112	0.0114409	0.426302		CAMK/CAMKL/Chk1 protein kinase
CNAG_03181	0.292506		0.117893	0.0209384	hypothetical protein, variant
CNAG_03182	0.193963	0.0157539	1.60302		U4/U6.U5 tri-snRNP-associated protein 3
CNAG_03243	0.16722	0.0141782	0.520006		2-nitropropane dioxygenase
CNAG_03302	0.205496	0.00599417	0.413025		protein LTV1
CNAG_03309	0.241949	0.0370034	0.733615		pre-mRNA-splicing factor CWC21
CNAG_03312	0.332577		0.298506	0.0428241	hypothetical protein
CNAG_03313	0.0228948	0.0315839	0.217755		hypothetical protein
CNAG_03344	0.111489	0.00801741	0.486145		hypothetical protein
CNAG_03354	0.369944		0.39853	0.0499632	hypothetical protein
CNAG_03374	0.0825104	0.000136987	0.219352	0.00075714	DNA replication complex GINS protein PSF1
CNAG_03383	0.191241	0.0133139	1.34039		hypothetical protein
CNAG_03385	0.136766	0.00534852	0.346994	0.0165978	g1/s-specific cyclin pcl1 (similar to PCL2 and PCL9)
CNAG_03395	0.313328		0.422695	0.0152736	NifU-like protein c
CNAG_03406	0.223742		0.331205	0.0196127	compass component spp1
CNAG_03449	0.170913	0.0242283	0.534182		DNA repair protein, variant
CNAG_03458	0.0823859	0.000175571	0.63742		hypothetical protein
CNAG_03460	0.579384		0	0.0115062	phosphoglycerate dehydrogenase
CNAG_03465	0.493273		0.177917	0.0333497	laccase
CNAG_03474	0	0.00853796	0.206148	0.0152859	efflux protein EncT
CNAG_03481	0.167373	0.0221267	0.311891	0.0136176	ribonuclease P protein component
CNAG_03487	0.182659	0.0265456	0.410493	0.041313	DNAJ domain-containing protein
CNAG_03496	0.429592		0.420284	0.0494	hypothetical protein
CNAG_03519	0		0.105139	0.0486914	cytoplasmic protein, variant 2
CNAG_03522	0.147131	0.0364348	0.51482		hypothetical protein
CNAG_03561	0.374262		0.419898	0.0322183	hypothetical protein
CNAG_03635	0.330871		0.231818	0.0452771	hypothetical protein
CNAG_03695	0.190305	0.00988093	0.53004		hypothetical protein
CNAG_03696	0.147121	0.00546351	0.308282	0.00161681	hypothetical protein
CNAG_03713	0.287906		0.239053	0.00826051	efflux protein EncT, variant
CNAG_03717	0.0178779	0.0118249	0.507197		hypothetical protein
CNAG_03724	0.256625	0.0328989	0.478775		ribosomal RNA methyltransferase Nop2
CNAG_03730	0.171021	0.0345845	0.866339		DNA-directed RNA polymerase II subunit RPB11
CNAG_03731	0.185209		0.332409	0.0119901	hypothetical protein
CNAG_03740	0.157562		0.233128	0.032156	hypothetical protein
CNAG_03741	0	0.0382278	0	0.0238719	hypothetical protein
CNAG_03755	0.0479026	0.00942554	0.398462		hypothetical protein
CNAG_03783	0.11964	0.00439035	0.604753		hypothetical protein
CNAG_03789	0.310298		0.455458	0.0331872	mRNA turnover protein 4
CNAG_03807	0.304675		0.39737	0.0147161	E3 ubiquitin-protein ligase CCNP1IP1
CNAG_03833	0.28242		0.14358	0.0368433	hypothetical protein
CNAG_03835	0.193565		0.245837	0.00203249	DASH complex subunit DAD3
CNAG_03842	0.538484		0.193239	0.0331911	hypothetical protein
CNAG_03878	0.147311	0.00292324	0.650341		hypothetical protein
CNAG_03893	0.325651		0.32914	0.0238719	MAP kinase phosphatase
CNAG_03906	0.0770364	0.000264652	0.341756	0.0411615	hypothetical protein
CNAG_03907	0.310974		0.307093	0.0258598	LIM domain containing protein
CNAG_03923	0.245789		0.208198	0.000610532	crossover junction endonuclease MUS81
CNAG_03927	0.305027		0.367163	0.0486914	hypothetical protein
CNAG_03934	0.0690104	0.0225833	0.134509		hypothetical protein
CNAG_03940	0.181758	0.0402559	0.51711		elongator complex protein 2
CNAG_03951	0.297528		0.241562	0.0062845	hypothetical protein
CNAG_03954	0.206128	0.0189782	0.446116		ribosomal RNA-processing protein 17
CNAG_03955	0.0396474	0.00398716	0.46884		L-methionine transporter
CNAG_03966	0.453821		0.421553	0.0231309	hypothetical protein
CNAG_03980	0.280533		0	0.041103	hypothetical protein
CNAG_03989	0.195988	0.0304597	1.06572		hypothetical protein
CNAG_03993	0.207963	0.0225647	0.537182		RP/EB family microtubule-associated protein
CNAG_04007	0.0744752		0	0.0045276	septin ring protein
CNAG_04013	0.187535	0.0315839	0.98119		potassium channel protein
CNAG_04026	0.143275	0.00316638	0.320323	0.00526799	chromosome transmission fidelity protein 1
CNAG_04037	0.226167	0.0284128	0.406642	0.049724	hypothetical protein
CNAG_04040	0.262013		0.450706	0.0238719	AGC/RSK protein kinase, variant
CNAG_04046	0.131584	0.0364348	0.647197		hypothetical protein
CNAG_04053	0.167402	0.00677186	0.342177	0.0499632	hypothetical protein
CNAG_04094	0.363877		0.35003	0.0372194	hypothetical protein
CNAG_04098	0.213251	0.0309341	1.36741		ATP-binding cassette, subfamily G (WHITE), member 2, PDR
CNAG_04105	0.0683231	8.93553e-06	0.222892	0.000100448	hypothetical protein
CNAG_04109	0.058393		0	0.0460742	hypothetical protein
CNAG_04111	0.0713111	0.0168279	1.42643		lectin, mannose-binding 2
CNAG_04115	0.241386		0.321532	0.0179003	hypothetical protein
CNAG_04126	0	0.00197369	0.0696622	0.0170626	hypothetical protein
CNAG_04128	0.319305		0.406241	0.0409105	GTPase inhibitor
CNAG_04165	0.0913217	0.00468859	0.423969		hypothetical protein
CNAG_04174	0.171138	0.0252866	0.82751		peroxin-6
CNAG_04175	0.189088	0.00810496	0.314033		hypothetical protein, variant
CNAG_04178	0.255052		0.287889	0.00609699	hypothetical protein
CNAG_04181	0.128312	0.0254661	0.652129		RNA-binding domain-containing protein, X-linked 2
CNAG_04222	0.250797	0.0474777	0.516588		protein SDA1
CNAG_04223	0.170065		0	0.0432773	hypothetical protein
CNAG_04231	0.191699	0.038557	0.541995		hypothetical protein
CNAG_04242	0.0646699	0.00124498	0.286515	0.00745202	hypothetical protein
CNAG_04247	0.232333	0.0328989	0.454497	0.0132244	hypothetical protein
CNAG_04256	0.146859	0.0432519	0.939871		hypothetical protein
CNAG_04259	0.213298	0.045359	0.980726		H/ACA ribonucleoprotein complex subunit 1
CNAG_04281	0.210775	0.0414289	1.0573		hypothetical protein
CNAG_04296	0.178927		0.186342	0.00708908	hypothetical protein
CNAG_04297	0.263648		0.47135	0.0499632	ribonuclease HII
CNAG_04319	0.0572851	0.0432641	0.841562		hypothetical protein
CNAG_04326	0.198919	0.00411396	3.4393	0.00017745	malate dehydrogenase (oxaloacetate-decarboxylating)
CNAG_04331	0.399845		0.0938546	0.0288192	hypothetical protein
CNAG_04345	0.934113		0.407854	0.0482905	specific RNA polymerase II transcription factor
CNAG_04363	0	0.00605778	0.267879		hypothetical protein
CNAG_04385	0	0.0339854	0.0319201	0.0220271	hypothetical protein
CNAG_04458	0.208375	0.0360624	1.24144		DNA helicase, variant
CNAG_04460	0.205725	0.0320145	0.833541		RNA polymerase II transcription factor
CNAG_04461	0.291698		0.288249	0.0460742	ATP-dependent DNA helicase HFM1/MER3
CNAG_04466	0.213624	0.0491672	0.73052		hypothetical protein
CNAG_04474	0.119827	0.0139956	0.526724		monocarboxylic acid transporter
CNAG_04476	0.180411		0.094951	1.60601e-05	hypothetical protein
CNAG_04479	0.39073		0.354465	0.0346229	hypothetical protein
CNAG_04496	0.24694		0.420187	0.0363211	rab GTPase activator
CNAG_04498	0.17543	0.0235317	1.58808		alpha-1,2-mannosidase
CNAG_04518	0.301516		0.323017	0.0177963	hypothetical protein
CNAG_04528	0.21797		0.277946	0.00127251	hypothetical protein
CNAG_04548	0	0.00195783	0	0.00123239	hypothetical protein
CNAG_04567	0.244589		0.260917	0.0281828	drug transporter
CNAG_04597	0.165908		0.253303	0.0178558	hypothetical protein
CNAG_04603	0.0864706		0.197781	0.00836934	replication fork protection complex subunit Csm3/Swi3
CNAG_04610	0.100592	0.049906	0.291145		hypothetical protein
CNAG_04670	0.0303282	0.000816594	1.19924		hypothetical protein
CNAG_04679	0.194038	0.0267461	0.840288		histone deacetylase complex subunit
CNAG_04682	0.13367	0.000649937	0.249407	0.00454376	DNA replication complex GINS protein PSF3
CNAG_04695	0		0	0.0340666	hypothetical protein
CNAG_04725	0.218141	0.011572	0.550968		hypothetical protein, variant
CNAG_04756	0.267948		0.458336	0.0160716	hypothetical protein
CNAG_04766	0.482434		0.0798506	0.041439	hypothetical protein
CNAG_04770	0.214318	0.0223649	0.480383		nucleolar essential protein 1
CNAG_04781	0.365091		0.123343	0.0132244	hypothetical protein, variant 1
CNAG_04784	0.124487		0.162827	0.0328585	monosaccharide transporter
CNAG_04794	0.173937	0.00052695	0.49156	0.0435024	spermine transporter
CNAG_04818	0.0578663	0.0218366	0.226775	0.024401	hypothetical protein
CNAG_04822	0.0771916	0.0345282	0.712529		deoxyhypusine synthase
CNAG_04870	0.0260036	0.0348389	0.0299629	0.0144618	hypothetical protein
CNAG_04887	0.0928011	0.0218144	0.434384		hypothetical protein
CNAG_04890	0.177427		0	0.00561629	hypothetical protein
CNAG_04891	0.409351		0.20598	0.0221689	hypothetical protein
CNAG_04901	0.335596		0.358614	0.0182091	hypothetical protein
CNAG_04903	0.185399	0.00571515	3.0847	0.0211532	hypothetical protein
CNAG_04905	0.195491		0.188977	0.00108677	tRNA (uracil-5-)-methyltransferase
CNAG_04907	0.428092		0.173518	0.0238719	hypothetical protein, variant
CNAG_04911	0.135121	0.0031049	0.549667		hypothetical protein, variant
CNAG_04951	0.144898	0.00397884	0.137179	6.74695e-06	3-deoxy-7-phosphoheptulonate synthase
CNAG_04968	0.319526		0.314487	0.0459821	hypothetical protein, variant
CNAG_05003	0.186954	0.0341344	0.28777	0.000259075	hypothetical protein
CNAG_05010	0.076128	0.0363681	0.0932937	0.0232796	hypothetical protein
CNAG_05041	0.681971		0.413175	0.0470311	NADH-ubiquinone oxidoreductase subunit 8
CNAG_05043	0.178976	0.00320035	0.667473		hypothetical protein
CNAG_05044	0.0349868	0.0343025	0.522		hypothetical protein
CNAG_05053	0.156809	0.0292545	0.425015		hypothetical protein
CNAG_05061	0.270143		0.133191	0.0146819	hypothetical protein, variant
CNAG_05065	0		0	0.0207946	hypothetical protein
CNAG_05071	0.2334		0.215719	0.0268154	sulfite reductase (NADPH) hemoprotein beta-component
CNAG_05072	0	0.033933	0.533112		endopeptidase
CNAG_05076	0.15529	0.031788	0.839744		hypothetical protein
CNAG_05079	0.079913	0.0423005	0	0.00764802	hypothetical protein
CNAG_05086	0.178705	0.00897059	0.320015		hypothetical protein
CNAG_05103	0.204987	0.0133445	0.36021	0.0347822	transcription initiation factor TFIIF subunit beta
CNAG_05115	0.167277	0.0316687	0.148945	0.00298031	sarcosine oxidase
CNAG_05157	0.135867		0.264666	0.00538636	hypothetical protein
CNAG_05158	0.183438	0.0438649	0.264122	4.13671e-06	hypothetical protein
CNAG_05160	0.055289		0.116334	0.0369765	hypothetical protein
CNAG_05177	0.138889	0.0005968	0.299306	0.00343262	DNA polymerase kappa subunit
CNAG_05189	0.260773		0.264412	0.000616516	hypothetical protein
CNAG_05230	0.0891792	0.000811968	0.524297		sentrin/sumo-specific protease
CNAG_05258	0.270954		0.435293	0.0310841	glucose-methanol-choline oxidoreductase
CNAG_05295	0.193035	0.018394	0.445753	0.0403001	hypothetical protein
CNAG_05299	0.19891	0.0242283	2.27084		oxidoreductase
CNAG_05303	0.461775		0.248857	0.0459821	isocitrate lyase
CNAG_05312	0.230221	0.0313029	0.767225		hypothetical protein
CNAG_05335	0		0	0.0406666	hypothetical protein
CNAG_05359	0.306077		0.365605	0.024637	hypothetical protein
CNAG_05409	0.217491		0.400535	0.0151541	replication factor C subunit 2/4
CNAG_05414	0.0139536	0.00810496	0.507847		hypothetical protein
CNAG_05427	0		0	0.0407073	guanine nucleotide-binding protein subunit gamma
CNAG_05429	0.189474	0.033605	0.417739		hypothetical protein
CNAG_05432	0.325264		0.10358	0.0101589	hypothetical protein
CNAG_05438	0.304323		0.271146	0.0271769	hypothetical protein
CNAG_05443	0	0.00932717	0.308837		hypothetical protein
CNAG_05453	0.162868		0.309371	0.0363211	hypothetical protein
CNAG_05458	0.10504	0.000324948	0.925019		endo-1,3(4)-beta-glucanase
CNAG_05468	0.194787	0.0320145	0.40655		AP endonuclease 1
CNAG_05501	0.275366		0.201656	0.026473	hypothetical protein
CNAG_05509	0.296791		0.259035	0.00304647	imidazoleglycerol-phosphate dehydratase
CNAG_05515	0.205912	0.0283666	0.277312	0.0428241	hypothetical protein
CNAG_05519	0.326315		0.358397	0.0106313	hypothetical protein
CNAG_05528	0.178754		0.113413	0.00129881	hypothetical protein
CNAG_05537	0.120955	0.000457666	0.285658	0.00272922	DNA repair protein Rad18
CNAG_05538	0.181756	0.00472896	0.478725		hypothetical protein
CNAG_05582	0.516085		0.355432	0.0451305	hypothetical protein
CNAG_05583	0.126867	0.0149762	0.357303	0.0304984	ceramide glucosyltransferase
CNAG_05605	0.239396		0.288918	0.0264498	DEAD box family helicase
CNAG_05627	0.244653		0.260058	0.00702846	ATP-dependent rRNA helicase SPB4
CNAG_05655	0.145156	0.049743	0.31239	0.00881922	EF-hand calcium-binding protein
CNAG_05656	0.220133		0.111858	9.18699e-05	hypothetical protein
CNAG_05658	0.222542		0	0.00908003	L-iditol 2-dehydrogenase
CNAG_05659	0.108567		0	0.024401	hypothetical protein
CNAG_05662	0.115705	0.0118388	0.282803	0.0222697	sugar transporter
CNAG_05685	0.191969	0.00454451	0.686168		neutral amino acid transporter
CNAG_05749	0.283007		0.408862	0.0318017	hypothetical protein
CNAG_05755	0.148678	0.00338681	0.389429		protein MAK16
CNAG_05757	0.0929652	0.00113469	0.23936	0.023876	hypothetical protein
CNAG_05777	0	0.0235317	0.136483	0.00745202	hypothetical protein
CNAG_05785	0.394631		0.14245	0.00338519	hypothetical protein
CNAG_05803	0.123533	0.000325901	0.659407		exo-beta-1,3-glucanase
CNAG_05806	0.266292		0.427669	0.0182091	hypothetical protein
CNAG_05823	0.314949		0.218385	0.0180947	hypothetical protein
CNAG_05835	0.457474		0.323247	0.00079879	hypothetical protein
CNAG_05841	0.123996	0.00449233	0.698466		hypothetical protein
CNAG_05863	0.305196		0.375605	0.0180163	hypothetical protein
CNAG_05867	0.199604		0.225513	1.05058e-05	L-fucose transporter
CNAG_05885	0.232143		0.0676076	0.00609699	hypothetical protein
CNAG_05891	0.240695	0.028711	0.828701		TDG/mug DNA glycosylase
CNAG_05905	0.199589	0.0413341	0.486925		transcription factor IIIB 90 kDa subunit
CNAG_05939	0.131661	0.021846	0.670356		hypothetical protein, variant
CNAG_05963	0.166748	0.0199062	0.627727		hypothetical protein
CNAG_05968	0	0.046059	0.105618		cell division control protein 42
CNAG_05986	0.0419953	0.0481674	0.331412		hypothetical protein
CNAG_05992	0.0623548		0	0.0185976	hypothetical protein
CNAG_05995	0.424203		0.358738	0.00538636	hypothetical protein
CNAG_05998	0.0651267	0.00212899	0.387721		rho family protein
CNAG_06003	0	0.0230232	0.414009		hypothetical protein
CNAG_06006	0.137906	0.00584248	0.750082		hypothetical protein
CNAG_06016	0.312836		0.179888	0.00343262	hypothetical protein
CNAG_06017	0.197819		0.0567985	0.00016187	hypothetical protein
CNAG_06020	0.106177	0.0218366	0.319323		hypothetical protein
CNAG_06029	0.283754		0.0907041	0.00618829	peptidyl-tRNA hydrolase ICT1
CNAG_06032	0.13756	0.00417128	0.33702	0.041439	ADP-ribosylation factor-like 2, variant
CNAG_06056	0.191497		0.267351	0.0237423	hypothetical protein
CNAG_06097	0.267594		0.249696	0.00254484	hypothetical protein
CNAG_06099	0.513264		0.202221	0.0066855	hypothetical protein
CNAG_06102	0.0593913	6.55614e-05	0.212503	0.00745202	ADP,ATP carrier protein, variant 1
CNAG_06105	0.240834		0.242856	0.0253753	hypothetical protein
CNAG_06128	0.196179	0.0387962	0.884679		hypothetical protein
CNAG_06184	0.238049	0.0434918	0.493234		hypothetical protein, variant
CNAG_06188	0.47889		0.490861	0.0450929	hypothetical protein
CNAG_06227	0.198298	0.0244051	0.513181		fanconi-associated nuclease 1
CNAG_06228	0.239621	0.0340935	0.681647		MIF4G/MA4 domain-containing protein
CNAG_06233	0		0	0.0144618	hypothetical protein
CNAG_06247	0.203145		0.196596	0.00590682	hypothetical protein
CNAG_06252	0.295625		0.194541	0.000195662	hypothetical protein
CNAG_06273	0.201525	0.0281378	0.485067		hypothetical protein
CNAG_06291	0.0214294	0.00301988	0.923613		deacetylase
CNAG_06292	0.113389		0.247801	0.0253816	sugar transporter, variant 2
CNAG_06294	0.12291	0.00251022	0.33326		hypothetical protein
CNAG_06296	0.118063	0.000293316	0.72429		hypothetical protein
CNAG_06312	0.568333		0.00209327	0.00194717	hypothetical protein
CNAG_06315	0.194536	0.0186093	0.621761		protein CWC15
CNAG_06324	0.146966		0.305235	0.0466971	zinc finger protein
CNAG_06325	0.209767	0.0191406	0.570023		GTPase activator
CNAG_06341	0.155096	0.0242283	0.337834		hypothetical protein
CNAG_06347	0.230946		0.0751859	6.10583e-06	hypothetical protein
CNAG_06349	0.0287072	0.0454224	0.543549		hypothetical protein
CNAG_06367	0.186773	0.0181092	0.499474		U3 small nucleolar RNA-associated protein 3
CNAG_06390	0	0.011572	0.468751		hypothetical protein
CNAG_06408	0.122922	0.00439035	0.275783	0.00553326	sister chromatid cohesion protein DCC1
CNAG_06449	0.134047	0.0285612	0.671336		hypothetical protein, variant 1
CNAG_06494	0.235621	0.00852652	1.61729		cold-induced thioredoxin domain-containing protein
CNAG_06517	0.186	0.000396602	0.401615	0.00740455	cytoplasmic protein
CNAG_06518	0		0	0.0415336	hypothetical protein
CNAG_06531	0.387495		0.2674	0.0218375	hypothetical protein
CNAG_06545	0.237838	0.046059	0.91907		pim1 protein RNA transporter 2
CNAG_06546	0.181584		0.0651529	0.0112697	hypothetical protein, variant 3
CNAG_06557	0.597028		0	0.00317705	membrane protein
CNAG_06561	0		0	0.0260119	allantoate transporter
CNAG_06569	0.184385	0.0258742	1.27005		membrane transporter
CNAG_06574	0.25391	0.0458476	1.26917		antiphagocytic protein 1
CNAG_06583	0.727287		0.138353	0.000217633	hypothetical protein
CNAG_06588	0.219762	0.038557	0.497583		hypothetical protein, variant
CNAG_06599	0.378		0.256431	0.00352451	hypothetical protein
CNAG_06604	0.146441	0.0340551	0.463581		hypothetical protein
CNAG_06609	0.0422024	0.0414289	0.154826		hypothetical protein
CNAG_06617	0.15827	0.00506085	0.495783	0.0295298	hypothetical protein
CNAG_06622	0.409623		0.256545	0.0026898	hypothetical protein, variant
CNAG_06634	0.189826	0.0148324	0.540125		DNA polymerase epsilon subunit B
CNAG_06674	0.218387	0.0218144	0.70597		hypothetical protein
CNAG_06680	0.200863	0.0478205	1.16113		COP9 signalosome complex subunit 6
CNAG_06684	0.255539		0.312464	0.0225166	pre-rRNA-processing protein IPI3
CNAG_06705	0.0945959	0.0119004	0.590249		hypothetical protein
CNAG_06706	0.2573		0.274742	0.00654307	proline-, glutamic acid-and leucine-rich protein 1
CNAG_06707	0.0480537		0.039595	0.048322	hypothetical protein
CNAG_06742	0.264039	0.0402559	0.928468		pre-60S factor REI1
CNAG_06758	0.26313		0.222097	0.000287224	efflux protein
CNAG_06763	0.124603	0.0144044	0.36864		serine-tRNA ligase
CNAG_06766	0.264693	0.0345845	0.785892		U3 small nucleolar RNA-associated protein 14
CNAG_06777	0.133136	0.000244853	0.295881	0.041439	fructosyl amino acid oxidase
CNAG_06785	0.206158	0.00665336	0.684851		kynurenine 3-monooxygenase
CNAG_06793	0.211576	0.0260176	0.55222		exonuclease 1
CNAG_06798	0.228746	0.0174517	0.484208		U3 small nucleolar RNA-associated protein 18
CNAG_06822	0.434573		0.29121	0.0377908	hypothetical protein
CNAG_06831	0.457144		0.293229	0.00679247	hypothetical protein, variant
CNAG_06835	0.111237	1.79572e-05	0.820479		glucosidase
CNAG_06853	0.105928	1.11476e-05	0.669488		hypothetical protein
CNAG_06863	0.267499		0.318671	0.0411615	hypothetical protein
CNAG_06866	0.137997	0.0416412	0.807358		hypothetical protein
CNAG_06872	0	0.0199062	0.263755		5-oxoprolinase
CNAG_06909	0.449245		0.362049	0.0224066	ABC transporter family protein
CNAG_06913	0.146048	0.0105323	0.580277		L-serine ammonia-lyase
CNAG_06915	0.213414		0.166395	0.0493482	hypothetical protein
CNAG_06932	0.1932		0.246741	0.0066855	sugar transporter
CNAG_06935	0.288361		0.371278	0.0318017	isochorismatase hydrolase
CNAG_06963	0.138977	0.000293316	0.704899		sugar transporter
CNAG_06968	0.160563	0.00366878	1.04072		hypothetical protein
CNAG_07309	0.081776	0.0114336	0.812426		mRNA surveillance protein pelota
CNAG_07311	0.0680185	0.000884354	0.177248	0.00274796	compass component bre2
CNAG_07331	1.07496		0.0615934	0.0482905	hypothetical protein
CNAG_07369	0.039623	0.034208	0.336925		hypothetical protein
CNAG_07381	0.195419	0.0207494	0.357933	0.0210922	ATP-dependent RNA helicase prh1
CNAG_07425	0		0.161924	0.0391142	hypothetical protein
CNAG_07449	0.0592856		0.154701	0.0276112	amino acid transporter
CNAG_07464	0.197669	0.00458268	0.365593		transcription factor
CNAG_07465	0.209976	0.0454224	0.326792	0.0321424	hypothetical protein
CNAG_07475	0.17898		0.155879	0.00553761	hypothetical protein
CNAG_07491	0.11628	0.00579939	0.429204	0.0499632	glutaredoxin
CNAG_07518	0.058833	0.00449393	0.483493		ribonuclease P/MRP protein subunit POP5
CNAG_07521	0.0938606	0.000136987	0.778864		hypothetical protein
CNAG_07527	0.0864443	0.0154369	0.417079		alpha-1,6-mannosyltransferase
CNAG_07547	0.223645	0.0223349	0.886934		hypothetical protein
CNAG_07548	0.168323	0.0225446	0.489245		cytoplasmic protein
CNAG_07556	0.199921	0.0284128	0.824404		hypothetical protein
CNAG_07562	0.243961	0.0336731	0.478205		hypothetical protein
CNAG_07572	0.325001		0.331065	0.0438901	elongator complex protein 3
CNAG_07578	0.41412		0.230141	0.0112697	hypothetical protein
CNAG_07627	0.310785		0.382676	0.00490901	hypothetical protein
CNAG_07630	0.259851		0.367761	0.0177963	U3 small nucleolar ribonucleoprotein IMP4
CNAG_07635	0.226628	0.037482	0.501446	0.034107	kinetochore protein NDC80
CNAG_07650	0.222659		0.214425	0.0211532	hypothetical protein
CNAG_07657	0.198883	0.045898	0.486763		U3 small nucleolar RNA-associated protein 19
CNAG_07681	0.0906441	0.00128945	0.418239		hypothetical protein
CNAG_07682	0.447558		0.48101	0.0298291	hypothetical protein
CNAG_07686	0.259235	0.033831	0.429114	0.04423	topoisomerase 1-associated factor 1
CNAG_07698	0		0	0.0270339	hypothetical protein
CNAG_07739	0.184581	0.0150861	0.368805	0.00609699	hypothetical protein
CNAG_07780	0.22325	0.0241321	0.715844		geranylgeranyl diphosphate synthase, type III
CNAG_07797	0.744648		0.11718	0.00292324	transcriptional regulator
CNAG_07798	0.163615		0.0533738	0.00025714	amidohydrolase 3
CNAG_07814	0.215369	0.0392281	0.554897		hypothetical protein
CNAG_07823	0.293054		0.211493	0.0422218	solute carrier family 35 (UDP-galactose transporter), member B1
CNAG_07824	0.365849		0.336683	0.00947168	hypothetical protein
CNAG_07862	0.138656		0.110613	0.00046914	fumarate reductase
CNAG_07869	0	0.0140499	0.576838		hypothetical protein
CNAG_07924	0.188149	0.0232603	0.923116		RNA polymerase II transcription factor
CNAG_07933	0.0973765		0.0991221	0.0146455	hypothetical protein
CNAG_07951	0.210789	0.03081	0.435933	0.02993	WD-repeat protein JIP5
CNAG_07975	0.176296		0.287031	0.0238424	hypothetical protein
CNAG_07976	0	0.0392281	0.177874		hypothetical protein
CNAG_08000	0.123184	0.00134805	0.128285	6.48514e-05	hypothetical protein
CNAG_08003	0.280245		0.270876	0.00359686	hypothetical protein
CNAG_08010	0.114824	0.0252866	0.0294208	2.24106e-06	hypothetical protein
CNAG_08027	0.187589	0.0422871	0.440296		hypothetical protein
CNAG_08029	0.22794		0.394471	0.035751	hypothetical protein
CNAG_09009	0.564679		0.454025	0.0403973	cytochrome c oxidase subunit I
